# Supplementary material for: Virtual Reality in Clinical Nursing Practice Over the Past 10 Years: Umbrella Review of Meta-Analyses
Source: JMIR Serious Games. 2023 Nov 23;11:e52022. doi: 10.2196/52022 (PMC10690102; doi:10.2196/52022)
Supplement: Multimedia Appendix 3 [file games-v11-e52022-s005.xlsx]

## Sheet: Sheet1
Results of Methodological Quality(AMSTAR 2) of Included Articles.
Author		Q1	Q2	Q3	Q4	Q5	Q6	Q7	Q8	Q9	Q10	Q11	Q12	Q13*	Q14	Q15	Q16	Overall Confidence
Chen	2022	Y	PY	Y	PY	Y	Y	Y	PY	Y	N	Y	Y	Y	N	Y	Y	Moderate
Czech	2022	Y	PY	Y	PY	Y	N	Y	PY	Y	N	Y	Y	Y	Y	Y	Y	Moderate
Obrero-Gaitan	2022	Y	Y	Y	PY	Y	Y	Y	PY	Y	Y	Y	Y	Y	Y	Y	Y	High
Tas	2022	Y	Y	Y	PY	Y	N	PY	PY	N	N	Y	Y	Y	Y	Y	Y	Low
Wang	2022	Y	Y	Y	PY	PY	PY	PY	PY	PY	N	Y	Y	Y	Y	N	Y	Low
Thi	2022	Y	N	Y	PY	Y	Y	Y	PY	PY	N	Y	Y	Y	Y	Y	Y	Low
Wang	2022	Y	PY	Y	PY	Y	Y	PY	PY	PY	N	Y	N	Y	Y	N	Y	Low
Zhang	2022	Y	N	Y	PY	Y	Y	PY	PY	PY	N	Y	Y	Y	Y	Y	Y	Low
Huber	2022	Y	N	Y	PY	Y	Y	Y	Y	PY	N	Y	Y	Y	Y	Y	Y	Low
Suleiman Martos	2022	Y	Y	Y	PY	Y	Y	Y	PY	PY	N	Y	N	Y	Y	N	Y	Low
Bu	2022	Y	Y	Y	PY	Y	Y	Y	PY	PY	N	Y	Y	Y	Y	N	Y	Low
Simonetti	2022	Y	Y	Y	PY	Y	Y	Y	PY	PY	N	Y	Y	Y	Y	Y	Y	Moderate
Chan	2022	Y	Y	Y	PY	Y	Y	Y	PY	PY	N	Y	Y	Y	Y	Y	Y	Moderate
Zhang	2022	Y	Y	Y	PY	Y	Y	PY	PY	PY	Y	Y	Y	Y	Y	Y	Y	Moderate
Jung	2021	Y	Y	Y	PY	Y	Y	PY	PY	PY	N	Y	Y	Y	Y	Y	Y	Moderate
Zhang	2021	Y	Y	Y	PY	Y	Y	Y	PY	Y	N	Y	Y	Y	Y	Y	Y	Moderate
Zhong	2021	Y	N	Y	PY	Y	Y	Y	Y	Y	N	Y	Y	Y	Y	N	Y	Very Low
Arslan	2022	Y	Y	Y	PY	Y	Y	Y	PY	Y	N	Y	Y	Y	N	Y	Y	Moderate
Fandim	2021	Y	Y	Y	PY	Y	N	Y	Y	PY	N	Y	Y	Y	Y	N	Y	Low
Saliba	2022	Y	N	Y	PY	N	N	Y	PY	PY	N	Y	Y	Y	Y	N	Y	Very Low
Yen	2021	Y	N	Y	PY	Y	Y	Y	PY	Y	N	Y	Y	Y	Y	Y	Y	Low
Chen	2021	Y	Y	Y	PY	Y	Y	Y	PY	Y	N		Y	Y	Y	Y	Y	Moderate
Zhang	2021	Y	Y	Y	PY	Y	Y	Y	PY	Y	N	Y	Y	Y	Y	N	Y	Low
Woon	2021	Y	Y	Y	PY	Y	Y	Y	Y	Y	Y	Y	Y	Y	Y	Y	Y	High
Li	2021	Y	Y	Y	PY	Y	N	Y	Y	Y	Y	Y	Y	Y	Y	Y	Y	Moderate
De Miguel-Rubio	2020	Y	Y	Y	PY	Y	Y	Y	PY	Y	N	Y	Y	Y	Y	N	Y	Low
Low	2021	Y	N	Y	PY	N	N	Y	Y	Y	N	Y	Y	Y	Y	N	Y	Very Low
Lauwens	2020	Y	N	Y	PY	Y	Y	Y	Y	Y	N	Y	Y	Y	Y	Y	Y	Low
Ding	2020	Y	N	Y	PY	Y	Y	Y	PY	Y	Y	Y	Y	Y	Y	N	Y	Very Low
Lopez-Valverde	2020	Y	N	Y	PY	Y	Y	Y	PY	Y	Y	Y	Y	Y	Y	Y	Y	Low
De Miguel-Rubio	2020	Y	Y	Y	PY	Y	Y	Y	PY	Y	N	Y	Y	Y	Y	N	Y	Low
Georgescu	2020	Y	N	Y	PY	Y	Y	Y	PY	Y	N	Y	Y	Y	Y	Y	Y	Low
De Miguel-Rubio	2020	Y	Y	Y	PY	Y	Y	Y	PY	Y	N	Y	Y	Y	Y	N	Y	Low
Custodio	2020	Y	Y	Y	PY	Y	Y	Y	PY	Y	N	Y	Y	Y	Y	N	Y	Low
Dominguez-Tellez	2020	Y	N	Y	PY	Y	Y	Y	PY	Y	N	Y	Y	Y	Y	N	Y	Very Low
Corregidor-Sanchez	2020	Y	N	N	PY	Y	Y	Y	PY	Y	N	Y	Y	Y	Y	Y	Y	Low
Lei	2019	Y	Y	Y	PY	Y	Y	N	PY	Y	N	Y	Y	Y	Y	Y	Y	Low
Perrochon	2019	Y	N	N	PY	Y	Y	Y	PY	Y	N	Y	N	Y	Y	N	Y	Very Low
Zeng	2019	Y	N	N	Y	Y	Y	Y	Y	N	N	N	Y	Y	Y	N	Y	Very Low
Kim	2019	Y	N	N	PY	Y	Y	Y	PY	N	N	Y	Y	Y	Y	Y	Y	Very Low
Howes	2017	Y	Y	N	PY	Y	Y	Y	PY	Y	N	Y	Y	Y	N	N	Y	Low
Bukola	2017	Y	Y	N	PY	Y	Y	Y	PY	Y	Y	Y	Y	Y	Y	Y	Y	High
Christensen	2016	Y	N	Y	PY	Y	Y	Y	Y	Y	N	Y	Y	Y	Y	N	Y	Very Low
Chen	2015	Y	N	Y	Y	Y	Y	Y	PY	Y	Y	Y	Y	Y	Y	N	N	Moderate
Cheok	2015	Y	N	Y	Y	Y	Y	Y	Y	Y	N	Y	Y	Y	Y	N	Y	Very Low
Chen	2014	Y	N	N	Y	N	N	Y	Y	Y	Y	Y	N	Y	Y	N	Y	Very Low
Mo	2022	Y	Y	Y	Y	Y	Y	PY	Y	Y	N	Y	Y	Y	Y	Y	Y	High
Kim	2022	Y	Y	Y	Y	Y	Y	Y	Y	PY	N	Y	Y	Y	Y	Y	Y	High
Blasco-Peris	2022	Y	Y	Y	PY	Y	Y	PY	PY	PY	Y	Y	Y	Y	Y	N	Y	Low
Sajeev	2021	Y	Y	Y	Y	Y	Y	Y	Y	Y	Y	Y	Y	Y	Y	Y	Y	High
Eijlers	2019	Y	Y	Y	PY	Y	Y	PY	PY	PY	N	Y	Y	Y	Y	Y	Y	Moderate
Wang	2019	Y	PY	Y	PY	Y	Y	Y	PY	PY	N	Y	Y	Y	Y	N	Y	Low
Scheffler	2018	Y	Y	Y	PY	N	Y	Y	PY	PY	N	Y	Y	Y	Y	Y	Y	Moderate
Välimäki	2014	Y	N	Y	PY	N	Y	Y	PY	PY	N	Y	Y	Y	Y	N	N	Very Low
Laver	2017	Y	N	Y	PY	Y	Y	Y	PY	PY	N	Y	Y	Y	Y	N	N	Very Low
ZH	2022	Y	N	Y	PY	Y	Y	Y	PY	PY	N	Y	Y	Y	Y	Y	Y	Low
Chen	2022	Y	Y	Y	Y	Y	Y	Y	Y	Y	N	Y	Y	Y	Y	Y	Y	High
Burrai, F	2023	Y	N	Y	PY	Y	Y	Y	PY	PY	N	Y	Y	Y	Y	Y	Y	Low
Percy, D	2023	Y	N	Y	PY	Y	Y	Y	PY	PY	N	Y	Y	Y	Y	Y	Y	Low
Wong, Ka Po	2023	Y	Y	Y	Y	Y	Y	Y	Y	Y	N	Y	Y	Y	Y	Y	Y	High
Liu, Hebing	2023	Y	Y	Y	PY	Y	Y	PY	PY	PY	N	Y	Y	Y	Y	Y	Y	Moderate
Hao, Jie	2023	Y	Y	Y	PY	Y	Y	PY	PY	PY	N	Y	Y	Y	Y	Y	Y	Moderate
Kodvavi, M S	2023	Y	N	Y	PY	Y	Y	Y	PY	PY	N	Y	Y	Y	Y	Y	Y	Low
Parra, Artimes	2023	Y	Y	Y	PY	Y	Y	PY	PY	PY	N	Y	Y	Y	Y	Y	Y	Moderate
Chen, Po-Jung	2023	Y	Y	Y	Y	Y	Y	Y	Y	Y	N	Y	Y	Y	Y	Y	Y	High
Turan Kavradim	2023	Y	N	Y	PY	Y	Y	Y	PY	PY	N	Y	Y	Y	Y	Y	Y	Low
Shen, Jie	2023	Y	Y	Y	Y	Y	Y	PY	PY	PY	N	Y	Y	Y	Y	Y	Y	Moderate
Bok, Soo-Kyung	2023	Y	Y	Y	PY	Y	Y	PY	PY	PY	N	Y	Y	Y	Y	Y	Y	Moderate
Tian, Qi	2023	Y	N	Y	PY	Y	Y	Y	PY	PY	N	Y	Y	Y	Y	Y	Y	Low
Yan, Xinyi	2023	Y	Y	Y	PY	Y	Y	Y	PY	PY	N	Y	Y	Y	Y	Y	Y	Moderate
Gao, Yan	2023	Y	N	Y	PY	Y	Y	Y	PY	PY	N	Y	Y	Y	Y	Y	Y	Low
Wu, Yuan	2023	Y	Y	Y	Y	Y	Y	Y	Y	Y	N	Y	Y	Y	Y	Y	Y	High
Ren, Yuanyuan	2023	Y	Y	Y	PY	Y	Y	Y	PY	PY	N	Y	Y	Y	Y	Y	Y	Moderate
Lee, Yueh Hua	2023	Y	Y	Y	Y	Y	Y	Y	Y	Y	N	Y	Y	Y	Y	Y	Y	High
N=No, Y=Yes, PY=Partial Yes
Q1: Did the research questions and inclusion criteria for the review include the components of PICO?
Q2: Did the report of the review contain an explicit statements that the review methods were established prior to the conduct of the review and did the report justify any significant deviations from the protocol?
Q3: Did the review authors explain their selection of the study design for inclusion in the review?
Q4: Did the review authors use a comprehensive literature search strategy?
Q5: Did the review authors perform study selection in duplicate?
Q6: Did the review authors perform data extraction in duplicate?
Q7: Did the review authors provide a list of excluded studies and justify the exclusion?
Q8: Did the review authors describe the included studies in adequate detail?
Q9: Did the review authors use a satisfactory technique for assessing the risk of bias (RoB) in individual studies that were included in the review?
Q10: Did the review authors report on the sources of funding for the studies included in the review?
Q11: If meta-analysis was performed did the review authors use appropriate methods for statistical combination of results?
Q12: If meta-analysis was performed, did the review authors assess the potential impact of RoB in individual studies on the results of the.
Q13: Did the review authors account for RoB in individual studies when interpreting/ discussing the results of the review?
Q14: Did the review authors provide a satisfactory explanation for, and discussion of, any heterogeneity observed in the results of the review?
Q15: If they performed quantitative synthesis did the review authors carry out an adequate investigation of publication bias (small study bias) and discuss its likely impact on the results of the review?
Q16: Did the review authors report any potential sources of conflict of interest, including any funding they received for conducting the review?
High=Zero or one non-critical weakness; provides an accurate and comprehensive summary of results; addresses the question of interest.
Moderate=More than one non-critical weakness, but no crucial flaws; may provide an accurate summary of studies included in review.
Low=One critical flaw with or without non-critical weaknesses; may not provide and accurate and comprehensive summary of available studies that address the question of interest.
Very low=More than one critical flaw with or without non-critical weakness; review should not be relied on to provide an accurate and comprehensive summary of available studies.
