# Supplementary material for: Virtual Reality in Clinical Nursing Practice Over the Past 10 Years: Umbrella Review of Meta-Analyses
Source: JMIR Serious Games. 2023 Nov 23;11:e52022. doi: 10.2196/52022 (PMC10690102; doi:10.2196/52022)
Supplement: Multimedia Appendix 4 [file games-v11-e52022-s006.xlsx]

## Sheet: Sheet1
Author	Year	Risk of Bias	Inconsistency	Indirectness	Imprecision	Publication bias	Plausible Confouding	Large effect	Doseresponse gradient	Quality
Chen	2022	Serious	No serious	No serious	Serious	Undetected	No	No	No	++
Czech	2022	No serious	No serious	No serious	Serious	Undetected	No	No	No	+++
Obrero-Gaitan	2022	Serious	No serious	No serious	Serious	Detected	No	No	No	+
Tas	2022	Serious	Serious	No serious	Serious	Detected	Would Reduce a demonstrated effect	Large	No	+
Chen	2022	No serious	Serious	No serious	Serious	Detected	Would Reduce a demonstrated effect	Large	No	+++
Wang	2022	Serious	No serious	No serious	Serious	Undetected	No	No	No	++
Thi	2022	No serious	Very serious	No serious	No serious	Detected	No	No	No	+
Wang	2022	Serious	Serious	No serious	Serious	Undetected	No	No	No	+
Zhang	2022	Serious	Serious	No serious	Serious	Undetected	No	No	No	+
Huber	2022	Serious	No serious	No serious	No serious	Detected	No	No	No	+++
Suleiman Martos	2022	Serious	Serious	No serious	Serious	Strongly suspected	No	No	No	+
Bu	2022	Serious	Serious	No serious	No serious	Undetected	No	No	No	++
Simonetti	2022	Serious	Serious	No serious	No serious	Strongly suspected	No	No	No	++
Saragih	2022	Serious	No serious	No serious	Serious	Detected	No	No	No	++
Zhang	2022	Serious	Serious	No serious	Serious	Undetected	No	No	No	++
Jung	2022	Serious	No serious	No serious	Serious	Detected	No	No	No	++
Zhang	2021	No serious	Serious	No serious	Serious	Undetected	No	No	No	++
Zhong	2021	No serious	No serious	No serious	Serious	Undetected	No	No	No	++
Czech	2021	Serious	Serious	No serious	Very serious	Undetected	No	No	No	+
Fandim	2021	Serious	Serious	Serious	Serious	Undetected	No	No	No	+
Saliba	2022	Serious	Serious	No serious	Serious	Undetected	No	No	No	+
Yen	2021	Serious	Serious	No serious	Serious	Undetected	No	No	No	+
Chen	2022	No serious	Serious	No serious	No serious	Detected	No	No	No	++
Zhang	2021	Serious	Serious	No serious	No serious	Undetected	No	No	No	++
Li	2021	Serious	Serious	No serious	Serious	Undetected	No	No	No	+
De Miguel-Rubio	2021	Serious	Serious	No serious	Very serious	Undetected	No	No	No	+
Low	2021	Serious	Serious	No serious	Serious	Undetected	No	No	No	+
Lauwens	2021	Serious	Serious	No serious	Serious	Undetected	No	No	No	+
Ding	2020	Serious	Serious	No serious	Serious	Undetected	No	No	No	+
Lopez-Valverde	2021	Serious	Serious	No serious	Serious	Detected	No	No	No	+
De Miguel-Rubio	2020	Serious	Serious	No serious	Very serious	Undetected	No	No	No	+
Georgescu	2020	Serious	Serious	No serious	Serious	Detected	No	No	No	+
De Miguel-Rubio	2020	Serious	Serious	No serious	Very serious	Undetected	No	No	No	+
Custodio	2020	Serious	Serious	No serious	Serious	Undetected	No	No	No	+
Dominguez-Tellez	2020	No serious	Serious	No serious	Very serious	Undetected	No	No	No	+
Corregidor-Sanchez	2020	Very serious	Serious	No serious	No serious	Undetected	Would suggest a spurious effect when results show no effect	Large	No	+
Lei	2020	Serious	Serious	No serious	No serious	Undetected	Would Reduce a demonstrated effect	Large	No	++
Perrochon	2020	No serious	No serious	No serious	No serious	Undetected	Would Reduce a demonstrated effect	Large	No	+++
Zeng	2020	Serious	Serious	Serious	Serious	Undetected	Would Reduce a demonstrated effect	Large	No	+
Kim	2020	Serious	No serious	No serious	Serious	Detected	Would Reduce a demonstrated effect	Large	No	+
Howes	2019	No serious	Serious	No serious	No serious	Undetected	No	Large	No	+
Bukola	2019	Serious	Serious	No serious	No serious	Undetected	No	Large	No	+++
Christensen	2019	Serious	No serious	No serious	Serious	Detected	No	No	No	＋
Chen	2017	No serious	No serious	No serious	No serious	Undetected	No	No	No	++++
Cheok	2017	No serious	Serious	No serious	Serious	Undetected	No	No	No	++
Chen	2016	No serious	Serious	No serious	Serious	Undetected	No	No	No	++
Mo	2015	Serious	Serious	No serious	Serious	Detected	No	No	No	+
Kim	2014	Serious	Serious	No serious	No serious	Undetected	No	No	No	++
Blasco-Peris	2022	Serious	No serious	No serious	Serious	Undetected	No	No	No	++
Sajeev	2022	Serious	Serious	No serious	Serious	Detected	No	No	No	+
Eijlers	2022	Serious	Serious	No serious	Serious	Detected	No	No	No	++
Wang	2021	Very serious	Serious	Serious	Serious	Detected	No	No	No	+
Scheffler	2019	No serious	No serious	No serious	No serious	Detected	No	No	No	++++
Välimäki	2019	Serious	No serious	Serious	No serious	Undetected	No	No	No	+
Laver	2019	Serious	Serious	No serious	No serious	Undetected	No	No	No	+
ZH	2018	No serious	Serious	No serious	Serious	Detected	No	No	No	++
Chen	2014	Serious	Serious	No serious	Serious	Undetected	No	No	No	+
Burrai, F	2023	Serious	No serious	Serious	No serious	Undetected	No	No	No	+
Percy, D	2023	Serious	No serious	Serious	No serious	Undetected	No	No	No	+
Wong, Ka Po	2023	No serious	No serious	No serious	No serious	Detected	No	No	No	++++
Liu, Hebing	2023	Serious	No serious	No serious	Serious	Undetected	No	No	No	++
Hao, Jie	2023	No serious	Serious	No serious	Serious	Undetected	No	No	No	++
Kodvavi, M S	2023	Very serious	Serious	Serious	Serious	Detected	No	No	No	+
Parra, Artimes	2023	No serious	Serious	No serious	Serious	Undetected	No	No	No	++
Chen, Po-Jung	2023	No serious	No serious	No serious	No serious	Undetected	No	No	No	++++
Turan Kavradim	2023	Serious	No serious	No serious	Serious	Undetected	No	No	No	++
Shen, Jie	2023	No serious	Serious	No serious	Serious	Undetected	No	No	No	++
Bok, Soo-Kyung	2023	Serious	No serious	No serious	Serious	Undetected	No	No	No	++
Tian, Qi	2023	Very serious	Serious	Serious	Serious	Detected	No	No	No	+
Yan, Xinyi	2023	Serious	Serious	No serious	No serious	Undetected	No	Large	No	+++
Gao, Yan	2023	No serious	Serious	No serious	Serious	Undetected	No	No	No	++
Wu, Yuan	2023	No serious	No serious	No serious	No serious	Undetected	No	No	No	++++
Ren, Yuanyuan	2023	Serious	Serious	No serious	No serious	Undetected	No	Large	No	+++
Lee, Yueh Hua	2023	No serious	No serious	No serious	No serious	Undetected	No	No	No	++++
High= ++++, Moderate=+++, Low=++, Very low=+
High= We are very confident that the true effect lies close to that of estimate of the effect.
Moderate= We are moderately confident in the effect estimate: The true effect is likely to be close to the estimate of the effect, but there is a possibility that it is substantially different.
Low= Our confidence in the effect estimate is limited: The true effect may be substantially different from the estimate of the effect.
Very low= We have very little confidence in the effect estimate: The true effect is likely to be substantially different from the estimate of effect.
